# Supplementary material for: Identification of Endogenous Control miRNAs for RT-qPCR in T-Cell Acute Lymphoblastic Leukemia
Source: Int J Mol Sci. 2018 Sep 20;19(10):2858. doi: 10.3390/ijms19102858 (PMC6212946; doi:10.3390/ijms19102858)
Supplement: Supplementary file 1 [file ijms-19-02858-s001.zip]

Archive with 5 entries (5 files):
- 2018-08-06 Drobna et al. _Suppl. Materials & Methods.docx
- 2018-08-06 Supplementary Tables.docx
- Drobna et al. Suppl_ Figure 1_rev.jpg
- Drobna et al. Suppl_Figure 2.jpg
- iterativeStability_v1.0 (2).R
